# Supplementary material for: Nanoassemblies from Amphiphilic Sb Complexes Target Infection Sites in Models of Visceral and Cutaneous Leishmaniases
Source: Pharmaceutics. 2022 Aug 21;14(8):1743. doi: 10.3390/pharmaceutics14081743 (PMC9412331; doi:10.3390/pharmaceutics14081743)
Supplement: Supplementary file 1 [file pharmaceutics-14-01743-s001.zip]

Archive with 1 entries (1 files):
- pharmaceutics-1839037-supplementary_Corrected.pdf
